# Supplementary material for: Rapid and Simple Buffer Exchange Using Cation-Exchange Chromatography to Improve Point-of-Care Detection of Pharmacological Agents
Source: Biosensors (Basel). 2023 Jun 8;13(6):635. doi: 10.3390/bios13060635 (PMC10296204; doi:10.3390/bios13060635)
Supplement: Supplementary file 1 [file biosensors-13-00635-s001.zip]

Archive with 1 entries (1 files):
- biosensors-2409784-supplementary.pdf
